# Supplementary material for: Behavioural manifestations of human-directed social motivation in dogs
Source: Sci Rep. 2026 Jan 19;16:4649. doi: 10.1038/s41598-025-34929-w (PMC12868681; doi:10.1038/s41598-025-34929-w)
Supplement: Supplementary file 1 — Supplementary Material 1 [file 41598_2025_34929_MOESM1_ESM.xlsx]

## Sheet: Table S1
Table S1 - Subjects' demographic information
ID	Sex	Reproductive status	Age (years)	Breed
1	Female	Spayed/Neutered	3	Mixed breed
2	Male	Intact	6	Border Collie
3	Female	Spayed/Neutered	6	Mixed breed
4	Female	Spayed/Neutered	6	Mixed breed
5	Male	Intact	8	Fox Terrier
6	Male	Spayed/Neutered	6	Italian greyhound
7	Female	Spayed/Neutered	10	Jack Russell Terrier
8	Male	Spayed/Neutered	5	Dalmatian
9	Male	Spayed/Neutered	11	Mixed breed
10	Female	Spayed/Neutered	2	Mixed breed
11	Female	Spayed/Neutered	3	Labrador Retriever
12	Male	Spayed/Neutered	8	American Pitbull Terrier
13	Male	Intact	7	Staffordshire Bull Terrier
14	Male	Intact	1	American Bully
15	Female	Spayed/Neutered	6	Labrador Retriever
16	Male	Intact	4	Miniature Schnauzer
17	Female	Spayed/Neutered	6	Mixed breed
18	Male	Spayed/Neutered	3	Mixed breed
19	Male	Spayed/Neutered	12	Mixed breed
20	Female	Spayed/Neutered	8	Podenco Andaluz
21	Male	Spayed/Neutered	2	Mixed breed
22	Female	Spayed/Neutered	10	Mixed breed
23	Male	Intact	5	Golden Retriever
24	Male	Spayed/Neutered	2	Chihuahua
25	Male	Spayed/Neutered	6	American Pitbull Terrier
26	Female	Spayed/Neutered	3	Mixed breed
27	Female	Spayed/Neutered	8	Greyhound
28	Male	Intact	3	Australian Shepherd
29	Male	Spayed/Neutered	2	Yorkshire Terrier
30	Male	Spayed/Neutered	13	Yorkshire Terrier
31	Female	Spayed/Neutered	6	Mixed breed
32	Male	Spayed/Neutered	3	Mixed breed
33	Male	Spayed/Neutered	1	Mixed breed
34	Female	Spayed/Neutered	3	Mixed breed
35	Female	Spayed/Neutered	8	Mixed breed
36	Male	Spayed/Neutered	3	Mixed breed
37	Male	Spayed/Neutered	7	Mixed breed
38	Male	Spayed/Neutered	13	Mixed breed
39	Male	Spayed/Neutered	1	Mixed breed
40	Female	Spayed/Neutered	2	German Shepherd
41	Male	Intact	5	English Springer Spaniel
42	Female	Spayed/Neutered	5	Mixed breed
43	Male	Spayed/Neutered	5	Chihuahua
44	Female	Spayed/Neutered	4	Portuguese Podengo
45	Female	Spayed/Neutered	3	Labrador Retriever
46	Female	Intact	1	White Swiss Shepherd
47	Male	Spayed/Neutered	3	German Shepherd
48	Female	Spayed/Neutered	5	Dachshund (Long Haired)
49	Female	Spayed/Neutered	7	Mixed breed
50	Female	Intact	5	Mixed breed
51	Female	Intact	6	Mixed breed
52	Male	Spayed/Neutered	7	Breton Spaniel
53	Female	Spayed/Neutered	14	Irish Setter
54	Male	Intact	8	Dalmatian
55	Male	Spayed/Neutered	3	Mixed breed
56	Male	Spayed/Neutered	2	Labrador Retriever
57	Female	Spayed/Neutered	8	Toy Poodle
58	Female	Spayed/Neutered	7	Toy Poodle
59	Male	Spayed/Neutered	7	Mixed breed
60	Female	Spayed/Neutered	4	Mixed breed
61	Female	Intact	6	Schnauzer
62	Male	Spayed/Neutered	8	Mixed breed
63	Female	Intact	12	Mixed breed
64	Male	Spayed/Neutered	2	Mixed breed
65	Male	Intact	2	Terranova
66	Male	Intact	9	Golden Retriever
67	Male	Spayed/Neutered	6	Golden Retriever
68	Female	Intact	8	Shih Tzu
69	Female	Intact	1	Mixed breed
70	Female	Spayed/Neutered	2	Mixed breed
71	Female	Spayed/Neutered	13	Labrador Retriever
72	Female	Spayed/Neutered	6	German Shepherd
73	Female	Spayed/Neutered	10	Mixed breed
74	Male	Spayed/Neutered	3	Mixed breed
75	Female	Intact	1	Biewer Yorkshire Terrier
76	Female	Spayed/Neutered	2	Mixed breed
77	Male	Intact	4	Golden Retriever
78	Male	Spayed/Neutered	9	Mixed breed
79	Female	Spayed/Neutered	8	Staffordshire Bull Terrier
80	Female	Spayed/Neutered	6	Mixed breed
81	Female	Spayed/Neutered	11	Basset Hound
82	Female	Spayed/Neutered	13	Mixed breed
83	Male	Intact	5	Labrador Retriever
84	Female	Spayed/Neutered	8	Mixed breed
85	Male	Spayed/Neutered	1	Jack Russell Terrier
86	Female	Spayed/Neutered	2	Mixed breed
87	Female	Intact	3	Mixed breed
88	Male	Intact	3	Mixed breed
89	Female	Spayed/Neutered	10	Greyhound
90	Male	Intact	9	Maltese
91	Female	Spayed/Neutered	5	Mixed breed
92	Male	Spayed/Neutered	9	Mixed breed
93	Male	Intact	2	Mixed breed
94	Male	Intact	7	Yorkshire Terrier
95	Male	Spayed/Neutered	8	Mixed breed
96	Female	Spayed/Neutered	3	Mixed breed
97	Female	Spayed/Neutered	10	Lhasa Apso
98	Female	Intact	4	Mixed breed
99	Male	Spayed/Neutered	5	Mixed breed
100	Male	Spayed/Neutered	4	Mixed breed
101	Female	Spayed/Neutered	4	Mixed breed
102	Male	Intact	9	Mixed breed
103	Male	Intact	1	English Setter
104	Male	Spayed/Neutered	4	Mixed breed

## Sheet: Table S2
Table S2
Descriptive statistics
Variable	N	Mean	Median	Standard deviation	Minimum	Maximum	Skewness	Std. error skewness	Kurtosis	Std. error kurtosis	Shapiro-Wilk W	Shapiro-Wilk p
Latency to gaze	95	12.1	4	17.7	0	60	1.95	0.247	2.6	0.49	0.654	< .001
Duration of gaze	95	16	12.4	13.8	0	54.4	0.724	0.247	-0.232	0.49	0.919	< .001
Relative latency gaze human	79	0.516	0.432	0.313	0.0606	1	0.442	0.271	-1.27	0.535	0.88	< .001
Proportion attention human	79	0.183	0.109	0.205	0	0.942	1.53	0.271	2.29	0.535	0.827	< .001
Frequency gaze alternation	70	1.84	1	2.55	0	13	1.97	0.287	4.88	0.566	0.744	< .001
Relative latency gaze alternation	70	0.711	0.737	0.305	0.155	1	-0.417	0.287	-1.43	0.566	0.815	< .001
Frequency approach C after F	50	1.82	2	1.57	0	4	0.114	0.337	-1.59	0.662	0.839	< .001
Frequency approach social toy first	78	2.59	2.5	0.959	0	4	-0.0813	0.272	-0.512	0.538	0.883	< .001
Frequency interact social toy first	60	2.27	2	0.936	0	4	-0.0539	0.309	0.0705	0.608	0.893	< .001
Average duration of proximity	77	38.8	40.6	15.4	1.4	58.8	-0.713	0.274	-0.334	0.541	0.929	< .001
Average propotion of social play	58	0.721	0.742	0.203	0.196	1	-0.683	0.314	-0.184	0.618	0.942	0.008
Relative synchronization	51	0.496	0.477	0.154	0.209	0.863	0.251	0.333	-0.651	0.656	0.978	0.463
Change-in-bias	43	0.187	0.167	0.256	-0.333	0.667	0.498	0.361	-0.631	0.709	0.894	< .001
Note. C = caregiver, F = food

## Sheet: Table S3
Table S3
Descriptive statistics
Variable	N	Value	Counts	% of Total	Cumulative %
Frequency of gaze alternations	70	0	32	45.7 %	45.7 %
		1	10	14.3 %	60.0 %
		2	5	7.1 %	67.1 %
		3	10	14.3 %	81.4 %
		4	5	7.1 %	88.6 %
		5	3	4.3 %	92.9 %
		7	1	1.4 %	94.3 %
		8	3	4.3 %	98.6 %
		13	1	1.4 %	100.0 %
Frequency of approaching C after F	50	0	16	32.0 %	32.0 %
		1	8	16.0 %	48.0 %
		2	5	10.0 %	58.0 %
		3	11	22.0 %	80.0 %
		4	10	20.0 %	100.0 %
Frequency of approaching social toy first	78	0	1	1.3 %	1.3 %
		1	7	9.0 %	10.3 %
		2	31	39.7 %	50.0 %
		3	23	29.5 %	79.5 %
		4	16	20.5 %	100.0 %
Frequency of interacting with social toy first	60	0	2	3.3 %	3.3 %
		1	8	13.3 %	16.7 %
		2	28	46.7 %	63.3 %
		3	16	26.7 %	90.0 %
		4	6	10.0 %	100.0 %
Movement in phase 1	85	0	43	50.6 %	50.6 %
		1	42	49.4 %	100.0 %
Proportion choosing large test	43	0	2	4.7 %	4.7 %
		0.167	4	9.3 %	14.0 %
		0.333	10	23.3 %	37.2 %
		0.5	15	34.9 %	72.1 %
		0.667	5	11.6 %	83.7 %
		0.833	4	9.3 %	93.0 %
		1	3	7.0 %	100.0 %
Note. C = caregiver, F = food

## Sheet: Table S5
Table S5
Correlations within social motivation variables
		EYE CONTACT		UNSOLVABLE TASK				SEPARATION	PLAY				SYNCHRONIZATION		CONFORMITY
		Latency	Duration	Latency Gaze Human	Proportion Attention	Frequency Alternation	Latency Alternation	Approach Owner	Approach Social	Interact Social	Duration Proximity	Proportion Social Play	Movement Phase 1	Relative Sync	Proportion Test
Duration	Correlation coefficient	-0.456**
	Sig. (bilateral)	< .001
	N	95
Latency Gaze Human	Correlation coefficient	0.0325759	-0.169*
	Sig. (bilateral)	0.692626	0.0391551
	N	72	72
Proportion Attention	Correlation coefficient	0.00681776	0.143541	-0.541**
	Sig. (bilateral)	0.93392	0.0785462	< .001
	N	72	72	79
Frequency Alternation	Correlation coefficient	0.0496847	0.0356985	-0.302**	0.332**
	Sig. (bilateral)	0.597682	0.702555	< .001	< .001
	N	64	64	70	70
Latency Alternation	Correlation coefficient	-0.0508239	-0.0619391	0.403**	-0.329**	-0.765**
	Sig. (bilateral)	0.578576	0.495404	< .001	< .001	< .001
	N	64	64	70	70	70
Approach Owner	Correlation coefficient	-0.0120707	-0.029397	0.0655988	-0.108548	0.0704395	0.0120975
	Sig. (bilateral)	0.914373	0.792	0.587395	0.366664	0.613858	0.927938
	N	46	46	40	40	35	35
Approach Social	Correlation coefficient	-0.0392945	0.0118751	-0.0586927	0.0366507	-0.0365643	0.00705531	-0.326*
	Sig. (bilateral)	0.668436	0.8962	0.549436	0.707427	0.747731	0.948984	0.0138092
	N	71	71	62	62	55	55	41
Interact Social	Correlation coefficient	0.00834124	0.0548274	-0.045377	0.0269432	-0.00443486	0.0271509	-0.186487	0.898**
	Sig. (bilateral)	0.935518	0.591742	0.678448	0.805059	0.972342	0.827137	0.244102	< .001
	N	57	57	50	50	43	43	29	60
Duration Proximity	Correlation coefficient	0.0571112	0.00707453	0.183*	0.00496016	-0.0886896	0.0621412	-0.0682809	0.0267137	0.17995
	Sig. (bilateral)	0.489928	0.931295	0.0395184	0.955278	0.38827	0.53395	0.570085	0.759385	0.0702631
	N	70	70	61	61	54	54	40	77	60
Proportion Social Play	Correlation coefficient	0.0705063	0.0549157	0.0674807	0.0170332	0.0559875	-0.0527989	-0.07101	0.0714883	0.183148	0.633**
	Sig. (bilateral)	0.453741	0.556268	0.503829	0.865639	0.635953	0.64643	0.62422	0.479481	0.0710392	< .001
	N	55	55	48	48	41	41	28	58	58	58
Movement Phase 1	Correlation coefficient	0.069	-0.07	0.015	-0.1	0.178	-0.118	-0.087	0.086	0.182	-0.043	-0.047
	Sig. (bilateral)	0.552	0.549	0.905	0.433	0.185	0.382	0.582	0.491	0.202	0.733	0.747
	N	76	76	64	64	57	57	42	66	51	66	50
Table S5 (continued)
		EYE CONTACT		UNSOLVABLE TASK				SEPARATION	PLAY				SYNCHRONIZATION		CONFORMITY
		Latency	Duration	Latency Gaze Human	Proportion Attention	Frequency Alternation	Latency Alternation	Approach Owner	Approach Social	Interact Social	Duration Proximity	Proportion Social Play	Movement Phase 1	Relative Sync	Proportion Test
Relative Sync	Correlation coefficient	0.0372947	0.119024	0.0589967	-0.0214288	0.239695	-0.269*	0.386*	0.0323396	0.153681	0.00600601	0.04	0.547**
	Sig. (bilateral)	0.72309	0.257023	0.605403	0.850322	0.0656354	0.0345865	0.0121199	0.799288	0.326905	0.958277	0.774464	< .001
	N	44	44	38	38	34	34	25	38	26	37	26	43
Proportion Test	Correlation coefficient	0.0676042	-0.0543727	0.0422897	-0.0549631	0.0742566	-0.0813936	-0.0273974	-0.156108	0.0412953	0.0628357	0.0270636	-0.079	-0.323*
	Sig. (bilateral)	0.584219	0.658031	0.745011	0.669638	0.630989	0.589087	0.878513	0.304235	0.812343	0.643798	0.862365	0.643	0.0434855
	N	38	38	35	35	29	29	22	32	25	32	25	37	23
Change-in-bias	Correlation coefficient	0.0449868	0.0508603	-0.134873	0.140267	-0.0217206	-0.0270786	-0.079001	0.217232	-0.0130793	-0.0425401	-0.0844926	-0.016	0.222889	-0.755**
	Sig. (bilateral)	0.708422	0.670694	0.286334	0.263076	0.885075	0.853358	0.651899	0.142826	0.938126	0.748467	0.576697	0.927	0.149348	< .001
	N	38	38	35	35	29	29	22	32	25	32	25	37	23	43
Note. *p < .05 ** p < .001
